# Supplementary material for: Tyrants, democrats and the first silver ‘owl’ coins of Athens
Source: Archaeol Anthropol Sci. 2025 May 9;17(6):122. doi: 10.1007/s12520-025-02229-z (PMC12064638; doi:10.1007/s12520-025-02229-z)
Supplement: Supplementary file 1 — Supplementary file1 (ZIP 46197 KB) [file 12520_2025_2229_MOESM1_ESM.zip]

Archive with 52 entries (52 files):
- 2569_map_jittered.png
- 2599_map_jittered.png
- 4326_map_jittered.png
- 4327_map_jittered.png
- 4330_map_jittered.png
- Chel 5_map_jittered.png
- Em 24_map_jittered.png
- Em 25_map_jittered.png
- Em 26_map_jittered.png
- Em 27_map_jittered.png
- Em 28_map_jittered.png
- Em 29_map_jittered.png
- Em 30_map_jittered.png
- Em 31_map_jittered.png
- Em 32_map_jittered.png
- Em 33_map_jittered.png
- Em 34_map_jittered.png
- Em 35_map_jittered.png
- Em 36_map_jittered.png
- Em 37_map_jittered.png
- Em 38_map_jittered.png
- Em 39_map_jittered.png
- Em 40_map_jittered.png
- Em 41_map_jittered.png
- Em 42_map_jittered.png
- Em 43_map_jittered.png
- Em 44_map_jittered.png
- Em 45_map_jittered.png
- Em 46_map_jittered.png
- Em 47_map_jittered.png
- Em 48_map_jittered.png
- Em 49_map_jittered.png
- Em 50_map_jittered.png
- Em 51_map_jittered.png
- Em 52_map_jittered.png
- Em 53_map_jittered.png
- Em 54_map_jittered.png
- Em 55_map_jittered.png
- Em 56_map_jittered.png
- Sar 8012_map_jittered.png
- Sar 8013_map_jittered.png
- Sar 8014_map_jittered.png
- Sar 8015_map_jittered.png
- Sar 8016_map_jittered.png
- Sar 8017_map_jittered.png
- Sar 8019_map_jittered.png
- Sar 8020_map_jittered.png
- Sar 8021_map_jittered.png
- Sar 8025_map_jittered.png
- Sar 8029_map_jittered.png
- Sout 662_map_jittered.png
- Sout 663_map_jittered.png
