# Supplementary material for: Tyrants, democrats and the first silver ‘owl’ coins of Athens
Source: Archaeol Anthropol Sci. 2025 May 9;17(6):122. doi: 10.1007/s12520-025-02229-z (PMC12064638; doi:10.1007/s12520-025-02229-z)
Supplement: Supplementary file 2 — Supplementary file2 (XLSX 19 KB) [file 12520_2025_2229_MOESM2_ESM.xlsx]

## Sheet: Supplementary data -Pb isotopes
No.	Museum ID*	P&W**	Short name	206Pb/204Pb	2 sigma	207Pb/204Pb	2 sigma	208Pb/204Pb	2 sigma	207Pb/206Pb	2 sigma	208Pb/206Pb	2 sigma
1	31	341	Uncertain	18.855						0.83133		2.05923
2	32	407-421	Uncertain	18.851						0.83122		2.06168
3	33	407-421	Uncertain	18.841						0.83116		2.0573
4	34	272	Uncertain	18.902						0.83198		2.06116
5	35	407-421	Uncertain	18.867						0.83281		2.06182
6	36	407-422	Uncertain	18.85						0.83186		2.0612
7	37	407-423	Uncertain	18.852						0.83126		2.05772
8	38	407-424	Uncertain	18.76						0.83338		2.06448
9	39	288	Uncertain	18.878						0.83154		2.06206
10	40	357	Uncertain	18.858						0.8312		2.05811
11	63	387	Uncertain	18.833						0.83157		2.05863
12	69	65	Uncertain	18.851						0.8321		2.0655
13	Empedokles 32		Em 32	18.7332	0.000472	15.6718	0.000416	38.7426	0.001272	0.836579	7.16e-06	2.06812	2.28e-05
14	Saroglou 8029		Sar 8029	18.4945	0.000718	15.6489	0.000628	38.4844	0.001644	0.84613	8.36e-06	2.08089	2.9e-05
15	Saroglou 8025		Sar 8025	18.3544	0.000738	15.6355	0.000658	38.3864	0.00202	0.851874	9.8e-06	2.09143	4.18e-05
16	Empedokles 24		Em 24	18.6483	0.001478	15.6654	0.00129	38.6653	0.00474	0.840049	1.976e-05	2.07336	9.04e-05
17	Empedokles 25		Em 25	18.7944	0.000674	15.6875	0.000798	38.8194	0.0025	0.834678	1.136e-05	2.0655	5.54e-05
18	IGCH 1172 = 1920 Δ'1 = ΔΣ 4330		4330	18.5764	0.000648	15.6597	0.000534	38.5889	0.001368	0.842986	7.18e-06	2.07735	2.26e-05
19	IGCH 1172 = 1920 Δ'2 = ΔΣ 4327		4327	18.5649	0.00068	15.6561	0.00086	38.5723	0.0026	0.843309	1.358e-05	2.07767	6.36e-05
20	IGCH 1172 = 1920 Δ'3 = ΔΣ 4326		4326	18.5951	0.001046	15.6624	0.00123	38.6279	0.00372	0.842248	1.718e-05	2.07725	8.88e-05
21	2599		2599	18.6044	0.000418	15.6681	0.000532	38.6811	0.001576	0.842175	8.22e-06	2.07915	4.56e-05
22	Cheldrauch 1899/1900_5		Chel 5	18.8437	0.000494	15.692	0.00041	38.8487	0.001386	0.83275	8.42e-06	2.06163	3.7e-05
23	Empedokles 26		Em 26	18.5264	0.000712	15.6558	0.00068	38.5709	0.001898	0.845054	9.54e-06	2.08194	4.32e-05
24	Empedokles 27		Em 27	18.6772	0.001136	15.6648	0.000914	38.6933	0.0027	0.838711	1.118e-05	2.07166	3.3e-05
25	Empedokles 28		Em 28	18.8407	0.000682	15.6883	0.000544	38.8311	0.00152	0.832673	1.08e-05	2.06103	3.42e-05
26	Empedokles 29		Em 29	18.6383	0.00091	15.6798	0.000928	38.687	0.00218	0.841303	9.68e-06	2.07566	3.6e-05
27	Empedokles 30		Em 30	18.5706	0.000812	15.6564	0.00078	38.5572	0.00238	0.843052	1.192e-05	2.07627	5.12e-05
28	Empedokles 31		Em 31	18.7084	0.001182	15.6761	0.001162	38.7317	0.00382	0.83791	1.968e-05	2.07037	0.0001052
29	Empedokles 33		Em 33	18.5466	0.000788	15.6605	0.000676	38.5349	0.0019	0.844385	1.058e-05	2.07773	2.94e-05
30	Empedokles 34		Em 34	18.6299	0.000636	15.6752	0.000584	38.6407	0.00195	0.841411	9.58e-06	2.07414	3.52e-05
31	Empedokles 35		Em 35	18.6329	0.000802	15.666	0.000798	38.6472	0.00228	0.840777	9.84e-06	2.07416	4.76e-05
32	Empedokles 36		Em 36	18.5015	0.000668	15.6466	0.000544	38.4933	0.00155	0.845701	6.94e-06	2.08057	2.52e-05
33	Empedokles 37		Em 37	18.4214	0.00058	15.6538	0.00054	38.4884	0.0015	0.849767	7.98e-06	2.0893	4.94e-05
34	Empedokles 39		Em 39	18.7201	0.000644	15.677	0.000638	38.7323	0.00204	0.837447	1.064e-05	2.06908	4.48e-05
35	Empedokles 41		Em 41	18.7941	0.00073	15.6875	0.000684	38.8255	0.001878	0.834696	9.52e-06	2.06588	3.18e-05
36	Empedokles 43		Em 43	18.611	0.000678	15.6589	0.000646	38.6156	0.00202	0.841387	1.114e-05	2.07485	4.74e-05
37	Empedokles 44		Em 44	18.8562	0.00086	15.7002	0.00087	38.8851	0.00316	0.832619	1.488e-05	2.06221	9.08e-05
38	Empedokles 46		Em 46	18.7398	0.000538	15.6809	0.000608	38.7837	0.0021	0.836786	1.12e-05	2.06961	6.72e-05
39	Empedokles 47		Em 47	18.7924	0.00066	15.6929	0.000786	38.8352	0.00278	0.835081	1.426e-05	2.0666	7.94e-05
40	Empedokles 48		Em 48	18.6202	0.00079	15.6727	0.000738	38.6629	0.00228	0.841716	1.382e-05	2.07641	6.26e-05
41	Empedokles 49		Em 49	18.7576	0.000798	15.6873	0.00077	38.7897	0.0025	0.836326	1.068e-05	2.06796	5.54e-05
42	Empedokles 50		Em 50	18.8793	0.000664	15.7021	0.000744	38.9167	0.00246	0.831716	1.36e-05	2.06131	6.4e-05
43	Empedokles 51		Em 51	18.8439	0.001512	15.702	0.001522	38.8703	0.00722	0.833266	1.968e-05	2.06279	0.000254
44	Empedokles 53		Em 53	18.7911	0.000958	15.6874	0.001116	38.8161	0.00362	0.834824	1.75e-05	2.06563	8.8e-05
45	Empedokles 55		Em 55	18.5557	0.000764	15.6599	0.000692	38.6124	0.00226	0.843965	1.324e-05	2.08089	5.68e-05
46	Empedokles 56		Em 56	18.6818	0.000508	15.6724	0.000458	38.7452	0.0012	0.83889	7.94e-06	2.0739	2.42e-05
47	Saroglou 8012		Sar 8012	18.4645	0.000696	15.6571	0.000666	38.5108	0.00228	0.847961	9.58e-06	2.08569	5.52e-05
48	Saroglou 8013		Sar 8013	18.5949	0.000676	15.6673	0.000596	38.6319	0.001646	0.842547	1.086e-05	2.07752	4.6e-05
49	Saroglou 8014		Sar 8014	18.753	0.00097	15.6798	0.00102	38.7719	0.00306	0.836119	1.61e-05	2.06758	7.96e-05
50	Saroglou 8015		Sar 8015	18.8017	0.000774	15.6914	0.000754	38.8404	0.001962	0.834577	1.216e-05	2.06582	5.72e-05
51	Saroglou 8016		Sar 8016	18.5719	0.000874	15.6691	0.000932	38.6439	0.00284	0.843702	1.394e-05	2.08079	6.2e-05
52	Saroglou 8017		Sar 8017	18.7437	0.0007	15.6872	0.000638	38.7843	0.00202	0.836929	1.022e-05	2.06917	3.56e-05
53	Saroglou 8019		Sar 8019	18.8443	0.00066	15.6958	0.000692	38.8797	0.00228	0.83293	1.038e-05	2.06321	5.88e-05
54	Saroglou 8020		Sar 8020	18.6573	0.000674	15.6711	0.000674	38.6791	0.002	0.839946	1.086e-05	2.07312	4.34e-05
55	Saroglou 8021		Sar 8021	18.8064	0.00086	15.6884	0.000852	38.8204	0.00256	0.8342	1.312e-05	2.06422	6.16e-05
56	Soutzos 662		Sout 662	18.729	0.00067	15.6722	0.000618	38.7658	0.001482	0.836799	8.52e-06	2.06989	2.58e-05
57	Soutzos 663		Sout 663	18.8018	0.000668	15.6881	0.000594	38.8425	0.001746	0.834401	9.64e-06	2.06593	3.56e-05
58	Empedokles 42		Em 42	18.5168	0.00052	15.6585	0.0005	38.5079	0.00138	0.84563	7.68e-06	2.07961	2.4e-05
59	Empedokles 45		Em 45	18.7135	0.000704	15.6852	0.000726	38.8202	0.00234	0.838165	1.406e-05	2.07453	7.5e-05
60	Empedokles 52		Em 52	18.3513	0.000624	15.6422	0.000732	38.4404	0.00246	0.852363	1.164e-05	2.09465	4.36e-05
61	Empedokles 54		Em 54	18.638	0.000616	15.6733	0.000594	38.6577	0.001962	0.840933	1.034e-05	2.07411	3.96e-05
62	Empedokles 38		Em 38	18.4447	0.000562	15.6506	0.000596	38.4318	0.00156	0.848493	1.104e-05	2.08366	4.16e-05
63	Empedokles 40		Em 40	18.474	0.000882	15.6524	0.000734	38.5697	0.00236	0.847269	1.052e-05	2.08783	3.3e-05
64	2569		2569	18.6014	0.000556	15.6626	0.00064	38.6443	0.00174	0.842034	8.86e-06	2.07752	4.12e-05
	* Coins 1-12. Information supplied in Gale et al., 1980
	** Price and Waggoner, 1975
